# Supplementary material for: Soil Organic Matter Molecular Composition Shifts Driven by Forest Regrowth or Pasture after Slash-and-Burn of Amazon Forest
Source: Int J Environ Res Public Health. 2023 Feb 16;20(4):3485. doi: 10.3390/ijerph20043485 (PMC9962374; doi:10.3390/ijerph20043485)
Supplement: Supplementary file 1 [file ijerph-20-03485-s001.zip]

Archive with 1 entries (1 files):
- ijerph-2177407-supplementary.pdf
